# Supplementary material for: New Benzofuran Oligomers from the Roots of Eupatorium heterophyllum Collected in China
Source: Molecules. 2022 Dec 13;27(24):8856. doi: 10.3390/molecules27248856 (PMC9787490; doi:10.3390/molecules27248856)
Supplement: Supplementary file 1 [file molecules-27-08856-s001.zip]

Archive with 1 entries (1 files):
- molecules-2081772-supplementary.pdf
